# Supplementary material for: From Research into Practice: Converting Epidemiological Data into Relevant Information for Planning of Regional Health Services for Refugees in Germany
Source: Int J Environ Res Public Health. 2022 Jun 30;19(13):8049. doi: 10.3390/ijerph19138049 (PMC9265908; doi:10.3390/ijerph19138049)
Supplement: Supplementary file 1 [file ijerph-19-08049-s001.zip]

Archive with 3 entries (3 files):
- Supplement_S1.pdf
- Supplement_S2.pdf
- Supplement_S3.pdf
